# Supplementary material for: Molecular identity of proprioceptor subtypes innervating different muscle groups in mice
Source: Nat Commun. 2022 Nov 11;13:6867. doi: 10.1038/s41467-022-34589-8 (PMC9652284; doi:10.1038/s41467-022-34589-8)
Supplement: Supplementary file 7 — Source Data [file 41467_2022_34589_MOESM7_ESM.xlsx]

## Sheet: Figure 1
Figure 1f					Figure 1i
	Cluster	% lumbar	% thoracic				% Trpv1+ of Pv+Rx3+
	pS1	30	70				thoracic	lumbar
	pS2	90	10			A1	5.62	3.5
	pS3	30	70			A2	4.76	5.47
	pS4	90	10			A3	4	4.83
	pS5	80	20
	pS6	40	60
	pS7	100	0

## Sheet: Figure 2
Figure 2b					Figure 2e							Figure 2f
		tdT;vGluT1puncta / MN					# of neurons							% tdT;vGluT1 / vGluT1
	Mouse	MMC	LMC				thoracic		lumbar				Mouse	MS	GTO
	1	12.08	0.12			Mouse	V1;Pv	Pv	V1;Pv	Pv			1	59.18	83.33
	2	9.04	0.23			1	14.2	115.45	34.1	356			2	65.79	100
	3	12.24	0.79			2	12.4	121.32	33.9	439.14			3	50	100
	4	11.08	0.22			3	15.5	124.58	29.5	429.86			4	66.67

## Sheet: Figure 3
Figure 3d					Figure 3f													Figure 3h
	Cluster	% of V1; Pv cells	% of Pv cells			Mouse	% Tox+ / tdT			Mouse	% Gabrg1+ / tdT			Mouse	% C1ql2+ / tdT				Mouse	% Tox+ / tdT
	C2	89.23	26.13			Trpv1; Pv; tdT	thoracic	lumbar		Trpv1; Pv; tdT	thoracic	lumbar		Trpv1; Pv; tdT	thoracic	lumbar			Pv; tdT	T6	T7	T8	T9	L2	L3	L4
	C3	6.15	46.85			1	100	83.3		1	8.33	0		1	0	0			1	52.73	67.92	60.56	52.22	41.98	16.4	7.01
	C4	4.62	27.03			2	100	100		2	16.67	7.14		2	0	0			2	61.29	58.33	68.66	38.89	48.35	17.53	14.23
						3	100	100		3	0	0		3	0	0			3		67.39	56.25			15.06	6.52
						4	100	90.48		4	0	0		4		12			4		65.63					7.72
						5	100	100		5		0
						6		88.34
																				% Gabrg1+ / tdT
					Figure 3g														Pv; tdT	T6	T7	T8	T9	L2	L3	L4
						Mouse	% Tox+ / tdT			Mouse	% Gabrg1+ / tdT			Mouse	% C1ql2+ / tdT				1	4.44	7.41	1.28	0	6.61	37.5	51
						Pv; tdT	thoracic	lumbar		Pv; tdT	thoracic	lumbar		Pv; tdT	thoracic	lumbar			2	6.9	4.26	4.88	0	14.77	32.19	51.8
						1	55.9	12.44		1	1.28	51		1	26.83	5.76			3		6.38	1.52			48.42	47.35
						2	58.25	14.23		2	4.88	51.8		2	23.33	8.19			4		9.23	2.74			43.29	54.67
						3	67.92	12.37		3	7.41	41.77		3	28.89	7.9			5							57.09
						4	58.33	10.99		4	4.26	32.19		4	23.73	6.52
						5	56.25			5	0.67	51.61		5	35	7.85
						6	59.41			6	1.92	50.79		6	30.5				Mouse	% C1ql2+ / tdT
						7	63.06			7	5.43								Pv; tdT	T6	T7	T8	T9	L2	L3	L4
										8	7.89								1	26.47	28.89	27.08	31.91	21.13	5.76	8.19
																			2	25.81	23.73	20.69	27.94	22.5	6.52	7.9
																			3		41.3				7.85
																			4		32.88

## Sheet: Figure 4
Figure 4a											Figure 4e				Figure 4f
		back musle					hindlimb muscle						back musle				hindlimb muscle
	Mouse	% Tox/CTBPv+	% Gabrg1/CTBPv+	% C1ql2/CTBPv+		Mouse	% Tox/CTBPv+	% Gabrg1/CTBPv+	% C1ql2/CTBPv+			Mouse	% Tox/RhDPv+			Mouse	% Gabrg1/RhDPv+
	1	85.7143	7.69	0		1	0	64.71	0			1	66.7			1	70.6
	2	100	14.29	0		2	0	37.04	0			2	95.2			2	68.4
	3	60	10	12.5		3	0	73.33	5.88			3	100			3	87.5
	4	63.6364	16.67	0		4	0	87.88	0							4	42.9
	5	100				5		96
						6		79.25
						7		60

## Sheet: Figure 5
Figure 5b															Figure 5c						Figure 5d					Figure 5g
		Epha3 only				Efna5 only				Epha3 and Efna5							GS/TA	GS	TA				ES					pSN/MN
		thoracic		lumbar		thoracic		lumbar		thoracic		lumbar				Mouse	% Epha3/CTBPv+	% Efna5/CTBPv+	% Efna5/CTBPv+			Mouse	% Epha3/CTBPv+	% Efna5/CTBPv+				GS		TA
	Mouse	e15.5	p1	e15.5	p1	e15.5	p1	e15.5	p1	e15.5	p1	e15.5	p1			1	20	50	88.89			1	100	0			Mouse	Efna5+/+	Efna5-/-	Efna5+/+	Efna5-/-
	1	31.1111	68.89	8.6	12.37	0	2.08	26.5	49.32	0	4.5	2.6	7.78			2	0	35.71	100			2	100	0			1	0.05	0.14	0.1	0.26
	2	46.0417	60.08	0	10.62	3.64583	2.43	40.5	46.67	4.6875	7.72	5.6	15.14			3	0	80	80			3	100	0			2	0.09	0.16	0.12	0.27
	3		50.56	4.9	12.91		4.23	41.6	48.75		8.46	13.4	11.62			4	16.6667	65.71	100								3	0.1	0.09	0.11	0.19
	4		56.82		10.35		3.22		41.84		9.85		9.5			5	0	63.16
																6	0

## Sheet: Supp. Figure 2
Supp. Figure 2b				Supp. Figure 2c
		% tdT;vGluT1 / vGluT1				% tdTom+ pSN/pSN
	Mouse	MMC			Mouse	thoracic	lumbar
	1	75.13			1	12.2	9.1
	2	64.74			2	11.6	7.4
	3	63.35			3	11.3	7.6
	4	70.42

## Sheet: Supp Figure 3
Supp. Figure 3j						Supp. Figure 3k
	Mouse	% tdT+ neurons					Mouse	% Tox+ / Pv			Mouse	% Gabrg1+ / Pv			Mouse	% C1ql2+ / Pv
	Pv; tdT	Gabrg1	Efna5	Gabrg1 Efna5			C57BL/6J	thoracic	lumbar		C57BL/6J	thoracic	lumbar		C57BL/6J	thoracic	lumbar
	1	46.35	68.27	80.12			1	51.61	13.03		1	1.18	33.7		1	18.6	4.8
	2	51.05	59.72	69.99			2	53.85	7.14		2	1.33	29.34		2	28.81	5.33
	3	43.55	71.67	77.58			3	51.59			3		42.12		3	27.16	4.17
	4	46.22	64.05	71.32			4	61.26
							5	56.9
							6	56.1

## Sheet: Supp Figure 6
Supp. Figure 6b									Supp. Figure 6c									Supp. Figure 6d									Supp. Figure 6f							Supp. Figure 6i
	Mouse	% Epha3+ / tdT			Mouse	% Efna5+ / tdT				Mouse	% Epha3+ / tdT			Mouse	% Efna5+ / tdT				Mouse	% Epha3+ / tdT									# CTB+ MNs							# CTB+ MNs
	Trpv1; Pv; tdT	thoracic	lumbar		Trpv1; Pv; tdT	thoracic	lumbar			Pv; tdT	thoracic	lumbar		Pv; tdT	thoracic	lumbar			Pv; tdT	T6	T7	T8	L2	L3	L4				GS		TA					ES
	1	85.71	100		1	0	6.67			1	78.22	21.15		1	7.92	59.86			1	51.9	62.07	84.72	31.45	15.81	24.49			Mouse	Efna5+/+	Efna5-/-	Efna5+/+	Efna5-/-			Mouse	Efna5+/+	Efna5-/-
	2	80	100		2	0	0			2	68.14	25.45		2	10.29	58.45			2	58.33	65.17	70.43	31.75	24.44	27.08			1	122	157	193	223			1	247	126
	3	100	100		3	0	0			3	58.53	24.38		3	11.98	60.33			3		64.41	60.76		30.51	18.55			2	156	117	260	204			2	70	127
	4	100	100		4	5.26	10.53			4	69.12	19.83		4	12.93	51.36			4		75			22.18	17.51			3	195	137	171	181			3	112	164
	5	100	100		5		5.13
																			Mouse	% Efna5+ / tdT							Supp. Figure 6g							Supp. Figure 6j
																			Pv; tdT	T6	T7	T8	L2	L3	L4				# CTB+ pSN							# CTB+ pSN
																			1	5.06	3.45	9.72	30.82	45.12	69.1				GS		TA					ES
																			2	12.5	8.99	11.3	26.54	47.59	76.04			Mouse	Efna5+/+	Efna5-/-	Efna5+/+	Efna5-/-			Mouse	Efna5+/+	Efna5-/-
																			3		20.34	12.66		61.86	58.87			1	6	22	19	57			1	13	2
																			4		13.64			49.15	53.54			2	14	19	32	56			2	5	5
																												3	19	13	19	34			3	3	8
																																		Supp. Figure 6k
																																				pSN/MN
																																				ES
																																			Mouse	Efna5+/+	Efna5-/-
																																			1	0.0526316	0.015873
																																			2	0.0714286	0.0393701
																																			3	0.0267857	0.0487805
